# Supplementary material for: DrugDevCovid19: An Atlas of Anti-COVID-19 Compounds Derived by Computer-Aided Drug Design
Source: Molecules. 2022 Jan 21;27(3):683. doi: 10.3390/molecules27030683 (PMC8838031; doi:10.3390/molecules27030683)
Supplement: Supplementary file 1 [file molecules-27-00683-s001.zip]

Archive with 7 entries (7 files):
- Figure S1.tif
- Figure S2.tif
- Table S1.xlsx
- Table S2.xlsx
- Table S3.pdf
- Table S4.xlsx
- Table S5.pdf
