# Supplementary material for: DrugDevCovid19: An Atlas of Anti-COVID-19 Compounds Derived by Computer-Aided Drug Design
Source: Molecules. 2022 Jan 21;27(3):683. doi: 10.3390/molecules27030683 (PMC8838031; doi:10.3390/molecules27030683)
Supplement: Supplementary file 1 [file molecules-27-00683-s001.zip › Table S4.xlsx]

## Sheet: PLpro
Compounds co-crystallized with Mac1				Compounds co-crystallized with papain-like protease domain of PLpro
Drug Name	Solved structures (Chemical ID in PDB)	Solved complexes (PDB ID)	References	Drug Name	Solved structures (Chemical ID in PDB)	Solved complexes (PDB ID)	References
ZINC000034618676	W4Y	5RS7	To be published	GRL0617	TTT	7CJM;7CMD;7JRN	10.1038/s41467-020-20718-8;10.1016/j.apsb.2020.08.014
ZINC000000001601	H35	5RS8	To be published	PLP_Snyder441	Y41	7JN2;7KRX	To be published
ZINC000007636250	W4V	5RS9	To be published	PLP_Snyder530	VBY	7JIV;7JIW	10.1038/s41467-021-21060-3
ZINC000001674697	W4S	5RSB	To be published	PLP_Snyder496	Y96	7KOK;7KOL	To be published
ZINC000003888754	W5S	5RSC	To be published	PLP_Snyder494	Y94	7KOJ	To be published
ZINC000000331945	1LQ	5RSD	To be published	PLP_Snyder457	TTT	7JIR	10.1038/s41467-021-21060-3
ZINC000336438345	W5P	5RSE	To be published	PLP_Snyder495	Y95	7JIT	10.1038/s41467-021-21060-3
ZINC000026180281	W5M	5RSF	To be published	XR8-89	XT7	7LBR	10.1101/2021.02.13.431008
ZINC000263392672	W5J	5RSG	To be published	XR8-24	XR8	7LBS	10.1101/2021.02.13.431008
ZINC000274438208	W5G	5RSH	To be published	XR8-83	Y54	7LLF	10.1101/2021.02.13.431008
ZINC000374420934	W5D	5RSI	To be published	XR8-69	Y61	7LLZ	10.1101/2021.02.13.431008
ZINC000089254160	W5A	5RSJ	To be published	XR8-65	Y97	7LOS	10.1101/2021.02.13.431008
ZINC000901381520	W57	5RSK	To be published	S43	GYX	7E35	10.1016/j.chembiol.2021.04.020
ZINC000365052868	W51	5RSL	To be published	YM155	GXU	7D7L	10.1007/s13238-021-00836-9
ZINC000000001099	4SO	5RSM	To be published	VIR250	Peptide-like	6WUU	To be published
ZINC000000064576	51X	5RSN	To be published	VIR251	Peptide-like	6WX4	To be published
ZINC000000000226	TYZ	5RSO	To be published
ZINC000002560357	LSA	5RSP	To be published
ZINC000000158490	MOK	5RSQ	To be published
ZINC000000158650	XIY	5RSR	To be published
ZINC000006691828	NC3	5RSS	To be published
ZINC000000332673	5HN	5RST	To be published
ZINC000000002055	OHB	5RSU	To be published
ZINC000000340465	4MB	5RSV	To be published
ZINC000000337835	6FZ	5RSW	To be published
ZINC000000388262	YTX	5RSX	To be published
ZINC000004787230	3R6	5RSY	To be published
ZINC000004218283	ZZA	5RSZ	To be published
ZINC000002582714	4BL	5RT0;5RVT	To be published
ZINC000000039810	3A9	5RT1	To be published
ZINC000008652361	5OF	5RT2	To be published
ZINC000039281982	2FX	5RT3	To be published
ZINC000000051581	4BX	5RT4	To be published
ZINC000000058111	07L	5RT5	To be published
ZINC000000156509	05R	5RT6	To be published
ZINC000015442276	GVH	5RT7	To be published
ZINC000000161908	HLR	5RT8	To be published
ZINC000000388280	54G	5RT9	To be published
ZINC000000332540	Q6T	5RTA	To be published
ZINC000006534965	3XH	5RTB	To be published
ZINC000006490906	EVE	5RTC	To be published
ZINC000000157108	MHW	5RTD	To be published
ZINC000013283576	4FL	5RTE	To be published
ZINC000002047514	ISN	5RTF	To be published
ZINC000000395673	3HP	5RTG	To be published
ZINC000000156863	3BZ	5RTH	To be published
ZINC000004219237	6U6	5RTI	To be published
ZINC000000332752	PHB	5RTJ	To be published
ZINC000000164504	BZX	5RTK	To be published
ZINC000000388056	4J8	5RTL	To be published
ZINC000000002005	PZA	5RTM	To be published
ZINC000013514509	AQO	5RTN;5RVO	To be published
ZINC000000388302	4PN	5RTO	To be published
ZINC000001679336	AOT	5RTP	To be published
ZINC000019015078	4JO	5RTQ	To be published
ZINC000018169763	SHA	5RTR	To be published
ZINC000000159004	0LO	5RTS;5RVS	To be published
ZINC000000873830	NMI	5RTT	To be published
ZINC000000159056	1FF	5RTU	To be published
ZINC000001698894	PF0	5RTV	To be published
ZINC000000164777	OHP	5RTW	To be published
ZINC000000090873	6OT	5RTX	To be published
ZINC000000157088	HBD	5RTY;5RVM	To be published
ZINC000000404062	FHB	5RTZ	To be published
ZINC000000388514	2CL	5RU0	To be published
ZINC000000034687	DFA	5RU1	To be published
ZINC000000331715	06Y	5RU2	To be published
ZINC000000161696	8H8	5RU3	To be published
ZINC000001688638	6V9	5RU4	To be published
ZINC000098208711	BXW	5RU5	To be published
ZINC000001442764	2UP	5RU6	To be published
ZINC000003591110	PYD	5RU7	To be published
ZINC000000154817	1SQ	5RU8;5RVP	To be published
ZINC000000165882	4SV	5RU9	To be published
ZINC000033986325	3EU	5RUA	To be published
ZINC000000005878	NCA	5RUC	To be published
ZINC000008615114	2D0	5RUD	To be published
ZINC000000000922	BHA	5RUE	To be published
ZINC000016989831	54T	5RUF	To be published
ZINC000000038389	NOA	5RUG	To be published
ZINC000000123600	KNL	5RUH	To be published
ZINC000000332651	4YS	5RUI	To be published
ZINC000000404314	2SX	5RUJ	To be published
ZINC000000161692	NVU	5RUK	To be published
ZINC000000163774	5ZE	5RUL	To be published
ZINC000008861082	52F	5RUM	To be published
ZINC000000194295	EXB	5RUN	To be published
ZINC000001683100	W6A	5RUO	To be published
ZINC000004976927	04R	5RUP	To be published
ZINC000032199226	W6D	5RUQ	To be published
ZINC000017744334	FBB	5RUR	To be published
ZINC000000388081	HSM	5RUS	To be published
ZINC000000161958	APG	5RUT	To be published
ZINC000000438614	W6G	5RUU	To be published
ZINC000019015194	W6J	5RUV	To be published
ZINC000045014941	W6M	5RUW	To be published
ZINC000002020050	W6P	5RUX	To be published
ZINC000013517187	XAN	5RUY	To be published
ZINC000019685960	W6S	5RUZ	To be published
ZINC000000039994	W6V	5RV0	To be published
ZINC000000251609	TFA	5RV1	To be published
ZINC000000311783	W7S	5RV2	To be published
ZINC000000057162	MYI	5RV3	To be published
ZINC000000039224	4FS	5RV4	To be published
ZINC000008578948	JG8	5RV5	To be published
ZINC000000158540	0HN	5RV6	To be published
ZINC000003954002	JNZ	5RV7	To be published
ZINC000000039575	8EJ	5RV8	To be published
ZINC000000388150	EKZ	5RV9	To be published
ZINC000016343276	HQD	5RVA	To be published
ZINC000014419577	7PD	5RVB	To be published
ZINC000933940912	W7V	5RVC	To be published
ZINC000263980802	W7Y	5RVD	To be published
ZINC000736709772	W8A	5RVE	To be published
ZINC000082473428	W8D	5RVF	To be published
ZINC000400552187	W8J	5RVG	To be published
ZINC000000265642	Q3C	5RVH	To be published
ZINC000084843283	CLW	5RVI	To be published
ZINC000001612349	4JQ	5RVJ	To be published
ZINC000002977810	2AK	5RVK	To be published
ZINC000000149580	BVF	5RVL	To be published
ZINC000000332748	ANN	5RVN	To be published
ZINC000002508153	4BY	5RVQ	To be published
ZINC000016052862	LZ1	5RVR	To be published
ZINC000002506130	6P3	5RVU	To be published
ZINC000020269197	WB1	5RVV	To be published
EN300-321461	WOY	5S18	To be published
EN300-43406	WPS	5S1A	To be published
Z3034471507	WPV	5S1C	To be published
AB-601_30915014	WPY	5S1E	To be published
EN300-108952	WQ1	5S1G	To be published
EN300-301084	WQ4	5S1I	To be published
EN300-105873	WQ7	5S1K	To be published
STK497968	DE5	5S1M	To be published
STL414928	WQA	5S1O	To be published
EN300-17035	WQG	5S1Q	To be published
Z1613477500	WQJ	5S1S	To be published
EN300-52144	WQM	5S1U	To be published
Z838838708	WQV	5S1W	To be published
STK346965	WQY	5S1Y	To be published
PB1827975385	WRD	5S20	To be published
Z145120524	WRJ	5S22	To be published
EN300-697611	WRM	5S24	To be published
Z605596346	L46	5S26	To be published
Z1262398530	WSM	5S27	To be published
Z409974522	WRV	5S28	To be published
Z199959602	WRY	5S29	To be published
Z1263529624	WS4	5S2A	To be published
Z373769142	WSG	5S2B	To be published
Z45612755	WSJ	5S2C	To be published
Z369936976	U0P	5S2D	10.1126/sciadv.abf8711
Z1152242726	VZM	5S2E	10.1126/sciadv.abf8711
Z44592329	K0G	5S2F	10.1126/sciadv.abf8711
Z321318226	JHJ	5S2G	10.1126/sciadv.abf8711
Z2856434920	VWV	5S2H	10.1126/sciadv.abf8711
Z57299529	LUY	5S2I	10.1126/sciadv.abf8711
Z509756472	JGG	5S2J	10.1126/sciadv.abf8711
Z445856640	VZP	5S2K	10.1126/sciadv.abf8711
Z2234920345	VZS	5S2L	10.1126/sciadv.abf8711
Z56827661	VZY	5S2M	10.1126/sciadv.abf8711
Z1787627869	GWY	5S2N	10.1126/sciadv.abf8711
Z645232558	NXS	5S2O	10.1126/sciadv.abf8711
Z927746322	W04	5S2P	10.1126/sciadv.abf8711
Z26781952	W0A	5S2Q	10.1126/sciadv.abf8711
Z57292369	K41	5S2R	10.1126/sciadv.abf8711
Z2856434894	GWV	5S2S	10.1126/sciadv.abf8711
Z26781964	W0D	5S2T	10.1126/sciadv.abf8711
Z85956652	VXD	5S2U	10.1126/sciadv.abf8711
Z1186029914	W0G	5S2V	10.1126/sciadv.abf8711
Z1407672867	GWP	5S2W	10.1126/sciadv.abf8711
Z1139246057	W0J	5S2X	10.1126/sciadv.abf8711
Z19727416	W0M	5S2Y	10.1126/sciadv.abf8711
Z126932614	T6J	5S2Z	10.1126/sciadv.abf8711
Z65532537	W0P	5S30	10.1126/sciadv.abf8711
Z1741959530	W0S	5S31	10.1126/sciadv.abf8711
Z26781943	W0V	5S32	10.1126/sciadv.abf8711
Z906021418	K2G	5S33	10.1126/sciadv.abf8711
Z2856434941	GOV	5S34	10.1126/sciadv.abf8711
Z68404778	B1A	5S35	10.1126/sciadv.abf8711
Z2856434938	7ZC	5S36	10.1126/sciadv.abf8711
Z1954800564	NZ1	5S37	10.1126/sciadv.abf8711
Z1745658474	S7J	5S38	10.1126/sciadv.abf8711
Z165170770	W0Y	5S39	10.1126/sciadv.abf8711
Z1562205518	W17	5S3A	10.1126/sciadv.abf8711
Z1741966151	W1A	5S3B	10.1126/sciadv.abf8711
Z2856434937	W1D	5S3C	10.1126/sciadv.abf8711
Z30820160	JFP	5S3D	10.1126/sciadv.abf8711
Z274553586	WSY	5S3E	10.1126/sciadv.abf8711
Z57446103	W1J	5S3F	10.1126/sciadv.abf8711
Z384468096	JHS	5S3G	10.1126/sciadv.abf8711
Z2856434892	W1M	5S3H	10.1126/sciadv.abf8711
Z50145861	W1P	5S3I	10.1126/sciadv.abf8711
Z1324853681	W1S	5S3J	10.1126/sciadv.abf8711
Z219104216	NHE	5S3K	10.1126/sciadv.abf8711
Z54628578	JH4	5S3L	10.1126/sciadv.abf8711
Z45656995	S2S	5S3M	10.1126/sciadv.abf8711
Z287484230	W1V	5S3N	10.1126/sciadv.abf8711
Z102768020	W1Y	5S3O	10.1126/sciadv.abf8711
Z1238477790	W21	5S3P	10.1126/sciadv.abf8711
POB0013	W2A	5S3Q	10.1126/sciadv.abf8711
POB0014	W24	5S3R	10.1126/sciadv.abf8711
POB0103	W27	5S3S	10.1126/sciadv.abf8711
POB0128	W2G	5S3T	10.1126/sciadv.abf8711
POB0041	W2J	5S3U	10.1126/sciadv.abf8711
POB0120	W2M	5S3V	10.1126/sciadv.abf8711
POB0135	W2S	5S3W	10.1126/sciadv.abf8711
POB0136	W2V	5S3X	10.1126/sciadv.abf8711
POB0012	W2Y	5S3Y	10.1126/sciadv.abf8711
POB0140	W34	5S3Z	10.1126/sciadv.abf8711
NCL-00023824	HHQ	5S40	10.1126/sciadv.abf8711
NCL-00023825	HGQ	5S41	10.1126/sciadv.abf8711
NCL-00023833	HH8	5S42	10.1126/sciadv.abf8711
NCL-00024661	UUJ	5S43	10.1126/sciadv.abf8711
NCL-00024890	W3A	5S44	10.1126/sciadv.abf8711
NCL-00024773	W3D	5S45	10.1126/sciadv.abf8711
Z57131035	HYN	5S46	10.1126/sciadv.abf8711
Z940713508	BAQ	5S47	10.1126/sciadv.abf8711
Z1741982125	HRZ	5S48	10.1126/sciadv.abf8711
Z56866006	3TR	5S49	10.1126/sciadv.abf8711
Z955123498	4AP	5S4A	10.1126/sciadv.abf8711
Z3219959731	W3G	5S4B	10.1126/sciadv.abf8711
Z1954800348	W3J	5S4C	10.1126/sciadv.abf8711
Z1741982441	2OP	5S4D	10.1126/sciadv.abf8711
Z2301685688	W3M	5S4E	10.1126/sciadv.abf8711
SF003	W3P	5S4F	10.1126/sciadv.abf8711
SF005	W3S	5S4G	10.1126/sciadv.abf8711
SF048	W3V	5S4H	10.1126/sciadv.abf8711
SF051	W3Y	5S4I	10.1126/sciadv.abf8711
SF054	W41	5S4J	10.1126/sciadv.abf8711
FMOOA000509a	W44	5S4K	10.1126/sciadv.abf8711
MES	MES	6WCF;6YWM	10.1107/S2052252520009653;10.1021/acsmedchemlett.0c00684
HEPES	EPE	6YWK	10.1021/acsmedchemlett.0c00684
GS-441524	U08	7BF6	10.1021/acsmedchemlett.0c00684
PARG329	XB1	7KXB	10.1016/j.pbiomolbio.2021.02.002
PARG345	XYJ	7LG7	10.1016/j.pbiomolbio.2021.02.002

## Sheet: Mpro
Compounds co-crystallized with Mpro (catalytic pocket)
Drug Name	Solved structures (Chemical ID in PDB)	Solved complexes (PDB ID)	References
(R)-1a	2XI	7FAY	To be published
06I	06I	7N44	10.1021/acsmedchemlett.1c00326
11a	FHR	6LZE	10.1126/science.abb4489
11b	FJC	6M0K	10.1126/science.abb4489
12b	YKP;YKM	7LZU	To be published
13b	O6K	6Y2F,6Y2G	10.1126/science.abb3405
13c	YKD;YKA	7M00	To be published
14c	YKS;YKV	7M01	To be published
17c	YKY;YL7	7M02	To be published
18c	YLJ;YLD	7M03	To be published
19b	YLS;YLM	7LZV	To be published
1c	YMD;YMG	7LZX	To be published
2,4'-Dimethylpropiophenone	R7Q	7ADW	10.1126/science.abf7945
20b	YLS;YLM	7LZW	To be published
21c	YM1;YLV	7M04	To be published
2a	Y91;Y8Y;Y5S;Y4D	7LKR	10.1021/acs.jmedchem.1c00319
2f	Y4P;Y7G	7LKS	To be published
2k	Y7M	7LKT	10.1021/acs.jmedchem.1c00319
2-Methyl-1-tetralone	P6N	6YNQ	10.1126/science.abf7945
3b	Y91;Y8Y;Y5S;Y4D	7LKU	10.1021/acs.jmedchem.1c00319
3c	Y64;Y4J	7LKV	10.1021/acs.jmedchem.1c00319
3c'	YMM;YMJ	7LZY	To be published
3d	Y8V;Y8S	7LKW	10.1021/acs.jmedchem.1c00319
3e	Y71;Y51	7LKX	10.1021/acs.jmedchem.1c00319
5c	YMV;YMS	7LZZ	To be published
7j	QYS	6XMK	10.1126/scitranslmed.abc5332
7-O-methyl-dihydromyricetin	HF0	7DPV	10.1038/s41467-021-23751-3
7-O-methyl-myricetin	HER	7DPU	10.1038/s41467-021-23751-3
8b	YN1;YMY	7LZT	To be published
ABT-957 derivative	R8H	7AEH	10.1038/s41598-021-92416-4
Ac-SAVLQSGF-CONH2	peptide	7N89	To be published
Adrafinil	RNW	7ANS	10.1126/science.abf7945
AR-42	QCP	7AXO	10.1126/science.abf7945
Ascorbate	ASC	7MPB	10.1101/2021.05.02.442358
Baicalein	3WL	6M2N	10.1038/s41401-020-0483-6
Boceprevir	U5G	6WNP,6XQU,6ZRU,7BRP,7C6S,7COM,7K40,7NBR	10.1016/j.str.2020.10.007; 10.1039/d0md00367k; 10.1038/s41467-020-18233-x; 10.1126/science.abf1611;
Calpain I Inhibitor	peptide	7LBN	To be published
Calpeptin	RN2	7AKU	10.1038/s41594-020-0440-6
Carmofur	JRY	7BUY	10.1038/s41594-020-0440-6
Climbazole	RQH	7AOL	10.1038/s41594-020-0440-6
Clonidine	CLU	7AWW	10.1038/s41594-020-0440-6
COMPOUND 11	YSG	7M8M	10.1016/j.str.2021.06.002
COMPOUND 14	XF4	7L12	10.1021/acscentsci.1c00039
COMPOUND 15	YTM	7M8Y	10.1016/j.str.2021.06.002
COMPOUND 16	YSP	7M8N	10.1016/j.str.2021.06.002
COMPOUND 19	YSM	7M8O	10.1016/j.str.2021.06.002
COMPOUND 21	XF7	7L13	10.1021/acscentsci.1c00039
COMPOUND 23	YSJ	7M8P	10.1016/j.str.2021.06.002
COMPOUND 25	YU4	7M91	10.1016/j.str.2021.06.002
COMPOUND 26	XFD	7L14	10.1021/acscentsci.1c00039
COMPOUND 29	YTV	7M8Z	10.1016/j.str.2021.06.002
COMPOUND 4	XEY	7L10	10.1021/acscentsci.1c00039
COMPOUND 5	XF1	7L11	10.1021/acscentsci.1c00039
COMPOUND 50	YTS	7M90	10.1016/j.str.2021.06.002
COMPOUND 6	YTJ	7M8X	10.1016/j.str.2021.06.002
masitinib analog	XNJ	7L5D	10.1126/science.abg5827
DN_EG_002	US8	7NTV	10.1002/anie.202105584
ebselen	9JT	7BFB	To be published
EG009	USH	7NUK	To be published
FSCU015	UQZ	7NT3	10.1002/anie.202105584
FSP006	URK	7NT2	10.1002/anie.202105584
FSP007	UQW	7NT1	10.1002/anie.202105584
Fusidic Acid	FUA	7A1U	10.1126/science.abf7945
GC373	UED	6WTK	10.1038/s41467-020-18096-2
GC376	B1S;K36	6WTJ,6WTT, 7C6U, 7C8U, 7CB7, 7CBT, 7D1M, 7JSU, 7K0E	10.1101/2020.04.20.051581; 10.1038/s41467-020-18233-x; PMCID: PMC7471349; 10.1080/22221751.2021.1899770; 10.1038/s41467-020-18233-x; 10.1038/s41467-021-22362-2; 10.1073/pnas.2101555118; 10.1038/s41467-020-18096-2;
GC376-analog	VR4	7K0F	10.1073/pnas.2101555118
Glutathione isopropyl ester	S8H	7AX6	To be published
GRL-2420	V7G	6XR3,7JKV	10.1038/s41467-021-20900-6
INZ-1	GKF	7CX9	To be published
Isofloxythepin	S8T	7AY7	10.1126/science.abf7945
Jun8-76-3A	X7V	7KX5	To be published
Leupeptin	peptide	6XCH,7EIN,7MRR,7NEV	10.1016/j.str.2020.10.007
LON-WEI-adc59df6-2	VEG	5RL0	To be published
LON-WEI-adc59df6-26	VEM	5RL2	To be published
LON-WEI-adc59df6-27	VEJ	5RL1	To be published
LON-WEI-adc59df6-3	VEV	5RL4	To be published
LON-WEI-adc59df6-30	VEY	5RL5	To be published
LON-WEI-adc59df6-39	VEP	5RL3	To be published
LON-WEI-adc59df6-47	USZ	7NW2	10.1016/j.chembiol.2021.05.018
LSN2463359	S8B	7AWU	10.1126/science.abf7945
MAC5576	LW1	7JT0	10.1038/s41467-021-22362-2
Maleate	SIN	7AHA	10.1126/science.abf7945
masitinib	G65	7JU7	10.1126/science.abg5827
Mcule5948770040	YD1	7LTJ	To be published
Mcule5948770040	YD1	7N8C	To be published
MG-132	ALD	7BE7,7BGP,7CUU,7NF5,7NG3,7NG6	10.1038/s41392-021-00639-8
MI-23	GQU	7D3I	10.1126/science.abf1611
ML188	0EN	7L0D	To be published
MPI1	GHX	7JPZ	10.1002/cmdc.202000924
MPI3	VHV	7JQ0	10.1002/cmdc.202000924
MPI4	VHJ	7JQ1	10.1002/cmdc.202000924
MPI5	VHM	7JQ2	10.1002/cmdc.202000924
MPI6	VHP	7JQ3	10.1002/cmdc.202000924
MPI7	XM2	7JQ4	10.1002/cmdc.202000924
MPI8	NOL	7JQ5	10.1002/cmdc.202000924
MUT056399	RQN	7AP6	10.1126/science.abf7945
myricetin	MYC	7B3E,7DPP	10.1038/s41467-021-23751-3
N3	peptide	6LU7,7BQY	10.1038/s41586-020-2223-y
Narlaprevir	NNA	6XQT,7D1O,7JYC	10.1016/j.str.2020.10.007; 10.1038/s41392-021-00468-9
PD 168568	RMZ	7AMJ	10.1126/science.abf7945
Pelitinib	93J	7AXM	10.1126/science.abf7945
PF-00835231	V2M	6XHM	To be published
pyrithione zinc	PK8	7B83	10.1126/science.abf7945
rupintrivir	AG7	7P35	To be published
SDZ 224015 derivative	F2G	7AEG	10.1038/s41598-021-92416-4
SEN1269	S1W	7AVD	10.1126/science.abf7945
SH-5	HUO	7E19	To be published
Shikonin	FNO	7CA8	10.1016/j.scib.2020.10.018
SU3327	U88	7NBY	To be published
Tegafur	S7W	7AWR	10.1126/science.abf7945
Telaprevir	SV6	6XQS,6ZRT,7C7P,7K6D,7K6E,7LB7,7NBS	10.1016/j.str.2020.10.007; 10.1039/d0md00367k; 10.1126/science.abf1611; 10.1021/acs.jmedchem.1c00058;
TG-0203770	TG3	7C8R,7JT7,7JW8	10.1038/s41467-021-22362-2
TG-0205221	NOL	7C8T	To be published
TH-302	S8E	7AWS	To be published
thioglucose	RVW	7ARF	To be published
Tofogliflozin	RT2	7APH	10.1126/science.abf7945
Tretazicar	CB1	7AK4	To be published
Triglycidyl isocyanurate	S7H;RV8	7AQJ	10.1126/science.abf7945
UAW241	peptide	6XA4	10.1126/sciadv.abe0751
UAW243	peptide	6XFN	10.1126/sciadv.abe0751
UAW246	peptide	6XBG	10.1126/sciadv.abe0751
UAW247	peptide	6XBH	10.1126/sciadv.abe0751
UAW248	peptide	6XBI	To be published
UAWJ9-36-1	YHJ	7LYH	To be published
UAWJ9-36-3	YHI	7LYI	To be published
UNC-2327	RV5	7AQE	10.1126/science.abf7945
VBY-825	ZL7	7MNG	To be published
X77	X77	6W63,6W79	To be published
XTJ	XTJ	7LCO	10.1016/j.ejmech.2021.113584
XTP	XTP	7LCS	10.1016/j.ejmech.2021.113584
XU4	XU4	7LCT	10.1016/j.ejmech.2021.113584
XV4	XV4	7LDL	10.1016/j.ejmech.2021.113584
Y180	2RI	7FAZ	To be published
YH-53/GRL-2420	HUR	7E18	To be published
YWJ	YWJ	7MBI	10.1021/acs.jmedchem.1c00616
Z-VAD(OMe)-FMK	peptide	7C8B,7CUT	10.1038/s41392-021-00639-8

## Sheet: RdRp
Compounds co-crystallized with RdRp (catalytic pocket)
Drug Name	Solved structures (Chemical ID in PDB)	Solved complexes (PDB ID)	References
Favipiravir-rtp	GE6	7AAP;7CTT	10.1073/pnas.2021946118
Remdesivir	F86	7BV2	10.1126/science.abc1560
ZINC82186151	H3U	7D4F	10.1038/s41594-021-00570-0

## Sheet: nsp13
Compounds co-crystallized with nsp13 (ATP binding site)				Compounds co-crystallized with nsp13 (Nucleic acids binding site)
Drug Name (Pubchem CID)	Solved structures (Chemical ID in PDB)	Solved complexes (PDB ID)	References	Drug Name (Pubchem CID)	Solved structures (Chemical ID in PDB)	Solved complexes (PDB ID)	References
828139	LJA	5RL6	To be published	4693938	VVG	5RL8	To be published
19261749	VVD	5RL7	To be published	53516552	VVJ	5RLB	To be published
63648807	UR7	5RL9	To be published	31390	VVM	5RLC	To be published
138363	VVP	5RLE	To be published	910270	VVY	5RLD	To be published
16226828	NY7	5RLF	To be published	118569	JFM	5RLI	To be published
28825570	VW1	5RLG	To be published	71757930	VW7	5RLM	To be published
2777223	K2P	5RLH	To be published	225773	UVG	5RLT	To be published
94347260	VW4	5RLJ	To be published	1530178	S9S	5RLW	To be published
71757215	NYV	5RLK	To be published	22882465	S7G	5RM0	To be published
83357	H04	5RLL	To be published	2760997	RY4	5RM1	To be published
45792228	NZG	5RLN	To be published	2806372	6SU	5RMC	To be published
43539927	UQS	5RLO	To be published	961974	VWY	5RMD	To be published
8120202	VWA	5RLP	To be published	863558	RYM	5RME	To be published
14196351	UVA	5RLQ	To be published	96462663	VX4	5RMH	To be published
12684717	VWD	5RLR	To be published	686921	STV	5RMI	To be published
148031	VWG	5RLS	To be published
4291023	JG4	5RLU	To be published
16653131	VWJ	5RLV	To be published
57116692	K34	5RLY	To be published
124505295	VWM	5RLZ	To be published
330448	UXG	5RM2	To be published
68423044	S7J	5RM3	To be published
126782062	PK4	5RM4	To be published
51114235	NUA	5RM5	To be published
33381566	HR5	5RM6	To be published
836055	N0E	5RM7	To be published
1480347	GQJ	5RM8	To be published
934518	EJQ	5RM9	To be published
694486	JHJ	5RMA	To be published
2763377	VWV	5RMB	To be published
588246	NX7	5RMF	To be published
91650	MUK	5RMG	To be published
978238	JOV	5RMJ	To be published
19786643	O2A	5RMK	To be published
2517697	VXD	5RML	To be published
(3~{S},4~{R})-1-ethanoyl-4-phenyl-pyrrolidine-3-carboxylic acid	VXG	5RMM	To be published
43363487	UJK	7NNG	To be published

## Sheet: nsp15
Compounds co-crystallized with nsp15 (Catalytic pocket)
Drug Name	Solved structures (Chemical ID in PDB)	Solved complexes (PDB ID)	References
DB04272	CIT	5S6X;5S6Y;5S6Z;5S71;5SA5;5SAA;5SAB;5SAC;5SAE;5SAF	To be published
DB03685	U5P	6WLC	10.1038/s42003-021-01735-9
5-chloro-6-[(2-iminopyrrolidin-1-yl)methyl]-1H-pyrimidine-2,4-dione	CMU	6WXC	10.1038/s42003-021-01735-9
DB03512	UVC	7K1L	10.1038/s42003-021-01735-9
154585770 (PubChem CID)	VQV	7K1O	To be published

## Sheet: nsp16
Compounds co-crystallized with nsp16 (SAM binding site)
Drug Name	Solved structures (Chemical ID in PDB)	Solved complexes (PDB ID)	References
B01910	SFG	6WKQ;6YZ1	10.1126/scisignal.abe1202;10.1038/s41467-020-17495-9

## Sheet: ACE2
Compounds co-crystallized with ACE2 (Catalytic pocket)
Drug Name	Solved structures (Chemical ID in PDB)	Solved complexes (PDB ID)	References
MLN-4760	XX5	1R4L	10.1074/jbc.M311191200

## Sheet: TMPRSS2
Compounds co-crystallized with TMPRSS2 (Catalytic pocket)
Drug Name	Solved structures (Chemical ID in PDB)	Solved complexes (PDB ID)	References
Nafamostat	GBS	7MEQ	To be published.

## Sheet: DHODH
Compounds co-crystallized with DHODH (Catalytic pocket)
Drug Name (PubChem CID)	Solved structures (Chemical ID in PDB)	Solved complexes (PDB ID)	References
1543	BRE	1D3G	10.1016/s0969-2126(00)00077-0
5287459	201	2B0M	10.1016/j.bmcl.2005.12.029
9547914	3FT	2BXV	10.1021/jm0506975
10342449	ILB	2FPT	10.1021/jm0506975
15942657	ILC	2FPV	10.1021/jm0506975
15942658	ILF	2FPY	10.1021/jm0506975
46937112	ILH	2FQI	10.1021/jm0506975
13960674	238	2PRH	10.1021/bi8003318
24794393	R2C	2PRL	10.1021/bi8003318
46850851	VGN	2WV8	10.1002/cmdc.200900454
54727972	BCE	3F1Q	10.1021/jm800963t
54727980	CIH	3FJ6	10.1021/jm800963t
54727985	CJH	3FJL	10.1021/jm800963t
54727975	MDY	3G0U	10.1021/jm800963t
54723327	MD7	3G0X	10.1021/jm800963t
44631844	1X5	3KVJ	10.1016/j.bmcl.2010.01.115
44631845	6X1	3KVK	10.1016/j.bmcl.2010.01.115
44631846	7Z5	3KVL	10.1016/j.bmcl.2010.01.115
9663654	951	3KVM	10.1016/j.bmcl.2010.01.115
54728132	03U	3U2O	10.1016/j.bmcl.2011.10.052
73010357	W7A	3W7R	To be published.
2-[[2,5-bis(chloranyl)phenyl]methylsulfanyl]-5-methyl-[1,2,4]triazolo[1,5-a]pyrimidin-7-ol	AVQ	3ZWS	10.1021/jm300157n
2-[[2,5-bis(chloranyl)phenyl]methylsulfanyl]-5-ethyl-[1,2,4]triazolo[1,5-a]pyrimidin-7-ol	KFZ	3ZWT	10.1021/jm300157n
71816353	1EA	4IGH	10.1021/ml300464h
118732495	4JG	4JGD	To be published.
850573	JS3	4JS3	To be published.
73330339	JTS	4JTS	To be published.
26087388	JTT	4JTT	To be published.
7026732	JTU	4JTU	To be published.
9630277	B3B	4LS0	To be published.
129892319	3X2	4LS1	To be published.
129892276	3XS	4LS2	To be published.
51031042	2V6	4OQV	10.1021/jm500481t
137348167	3RV	4RK8	To be published.
2-[[5-(naphthalen-1-ylmethyl)-4-oxidanylidene-1,3-thiazol-2-yl]amino]benzoic acid	3RY	4RKA	To be published.
91995955	3SH	4RLI	To be published.
92045110	3V1	4RR4	To be published.
118796337	52Y	4YLW	To be published.
118988340	18X	4ZL1	To be published.
118988341	4R5	4ZMG	To be published.
137348614	7GF	5H2Z	To be published.
129012054	7L7	5H73	To be published.
121231465	1KL	5HIN	To be published.
121232409	64B	5HQE	To be published.
124220265	HYT	5MUT	10.1016/j.ejmech.2017.02.017
124220266	Y9B	5MVC	10.1016/j.ejmech.2017.02.017
124220267	U91	5MVD	10.1016/j.ejmech.2017.02.017
72196240	9BL	5ZF4	10.3389/fphar.2018.00997
78225359	CHW	5ZF7	10.3389/fphar.2018.00997
137348800	9BO	5ZF8	10.3389/fphar.2018.00997
6445117	9BR	5ZF9	10.3389/fphar.2018.00997
57330511	9BU	5ZFA	10.3389/fphar.2018.00997
137348801	9BX	5ZFB	10.3389/fphar.2018.00997
133107894	F54	6CJF	10.1021/acs.jmedchem.7b01862
133107895	F51	6CJG	10.1021/acs.jmedchem.7b01862
132472268	SDV	6ET4	10.1038/s41467-018-03441-3
134686803	DUH	6FMD	10.1021/acs.jmedchem.8b00373
24772043	F1W	6GK0	10.1074/jbc.RA119.012056
54679300	9AU	6IDJ	10.3390/genes11121468
138857393	B5O	6J3B	10.1002/2211-5463.12658
138857394	B5X	6J3C	10.1002/2211-5463.12658
145997863	BVO	6JMD	10.1021/acs.jmedchem.0c00512
145997864	BVU	6JME	10.1021/acs.jmedchem.0c00512
154700494	B6U	6LP6	10.1021/acs.jmedchem.0c00512
154700495	B6R	6LP7	10.1021/acs.jmedchem.0c00512
154700496	B6O	6LP8	10.1021/acs.jmedchem.0c00512
638024	AYR	6LZL	To be published.
132157920	EZO	6M2B	To be published.
10027278	M4J	6OC0	10.1016/j.chembiol.2019.10.012
46209401	1SU	6OC1	10.1016/j.chembiol.2019.10.012
134470179	JJE	6QU7	10.1038/s41375-019-0461-5
118430456	M0B	6SYP	To be published.
77461001	R4P	6VND	10.1158/1535-7163.MCT-20-0550
154702659	VU7	7K2U	10.1016/j.bmcl.2020.127589

## Sheet: PAR-1
Compounds co-crystallized with PAR-1 (Active site)
Drug Name (PubChem CID)	Solved structures (Chemical ID in PDB)	Solved complexes (PDB ID)	References
10077130	VPX	3VW7	10.1038/nature11701
